# Supplementary material for: Endosomal Wnt signaling proteins control microtubule nucleation in dendrites
Source: PLoS Biol. 2020 Mar 12;18(3):e3000647. doi: 10.1371/journal.pbio.3000647 (PMC7067398; doi:10.1371/journal.pbio.3000647)
Supplement: S1 Data — The relationship between individual tabs and figures is noted in the title of the tab. Additional information about which data relate to a particular panel in a figure is included in the data sheet. (XLSX) [file pbio.3000647.s012.xlsx]

## Sheet: Figure 1C and E
gTub-GFP Normalized Branch Point Localization
Figure 1C																													Figure 1E
RNAi Lines																													Mutant and Other Tools
Control 1	Control 2	fz A	fz2 A	Go A	Go B	Gs A	Axn A	sgg	Control 1	fz B	fz2 B	Axn B	Gas B	Apc2	Apc	arr	dsh	arm A	arm B	stan A	stan B	Vang	gish	cnn	Plp A	Plp B	Cytoplasmic GFP		Control 1	Control 2	Go-GDP	Gs-GTP	Control	fzF31/+	Df (3L) fz2/+	sggS9E	sggS9A	AxinS044320/+	Axin18/+	Control	fzF31/P21	Axin RNAi;AxinS044320/+
71.5266		16.2779	48.6219	24.2571	76.5905	24.4179	31.0105	86.5025	111.891	80.879	34.4104	63.2091	44.605	22.4381	114.189	13.0974	49.7786	68.9189	91.0884	102.512	76.8014	68.0665	19.4113	44.1142	49.2896	72.2869	79.1099		71.5266	4.13249	62.3844	97.5262	100.138	21.5065	15.3012	79.891	45.2482	19.3177	65.9577	116.816	30.1498	5.48412
113.931	55.5975	62.0897	16.2999	42.7214	74.0613	39.3069	86.2267	84.861	94.4104	47.3698	33.0644	56.5432	40.0457	120.589	103.732	31.169	44.9444	23.1971	76.7621	67.8774	100.108	70.1487	50.4475	49.3373	94.6036	37.1834	22.8196		113.931	55.5975	35.9106	115.401	65.6108	39.5899	22.5294	61.9264	63.2424	12.4995	27.1267	115.693	45.1998	18.6127
90.2175	123.51	15.3253	29.2747	30.1643	32.4954	53.495	77.342	93.592	157.934	59.8985	24.8581	69.4356	63.0266	42.2364	76.8178	37.4652	19.9023	136.371	96.9832	80.171	110.658	91.9528	42.4347	41.6541	55.919	22.5694	42.4689		90.2175	123.51	16.4316	58.2065	90.842	53.9982	49.7534	92.3768	35.9448	41.5146	20.5486	87.1282	53.9818	13.0056
87.2724	107.374	26.4718	17.3664	132.036	37.8655	16.6275	33.2682	153.525	87.3205	108.703	18.9915	46.8471	49.4952	93.7792	87.2744	79.7273	44.4987	73.5728	89.592	85.1472	92.5988	125.282	46.0014	49.4845	84.8027	27.8816	17.6897		87.2724	107.374	39.3311	52.9829	67.0483	32.8238	28.4375	62.4808	29.9227	60.6572	20.7204	87.4291	54.1446	17.125
63.5474	62.3581	36.945	35.5278	84.9302	33.0622	59.3355	59.1443	93.7308	65.7436	96.5808	42.8059	128.025	53.21	23.1316	117.324	37.5008	23.1517	75.5005	115.913	102.119	32.8084	119.218	32.646	33.4087	72.8775	31.8284	12.0618		63.5474	62.3581	104.032	71.2506	118.349	38.7943	51.5592	103.282	12.3886	12.8579	6.23766	88.4779	21.015	15.6714
77.0577	79.644	9.05732	19.6138	45.6727	79.2073	15.6819	62.0472	107.256	72.7447	37.7169	52.5826	89.9957	45.6861	96.445	90.6304	64.6223	49.5959	65.7131	68.3606	80.4914	107.719	83.4359	46.0159	18.0374	75.0547	28.1483	49.2072		77.0577	79.644	17.7596	78.1931	114.624	35.1443	13.9521	92.7167	26.6356	36.9443	13.8893	112.639	19.197	24.6705
45.0645	136.881	6.85276	48.0712	119.453	49.913	39.7478	74.9773	132.111	150.045	54.0354	33.0472	88.6999	21.7598	94.7188	83.9748	78.8141	42.81	117.671	78.5132	99.616	128.988	87.2273	54.0354	129.916	113.436	33.6666	30.9911		45.0645	136.881	41.0385	80.8805	94.5681	68.4034	21.7118	144.832	21.7677	21.4785	28.1518	82.2394	61.7467	24.3646
59.4824	82.6734	40.495	17.9602	54.4471	43.8388	89.9997	24.9809	140.324	138.63	51.3043	15.9197	34.4502	81.5838		64.94	37.5734	50.6354	81.251	69.407	91.4543	95.8526	82.1826	108.055	51.6601	51.2591	22.2191	12.6236		59.4824	82.6734	104.232	114.401	168.726	33.8139	19.8353	97.2505	15.3082	23.5855	16.6958	84.3865	63.5885	26.6757
252.3	125.061	44.7102	39.7987	39.5666	32.1577	76.336	46.5902	105.143	70.3235	53.9132		65.5178	50.916		133.73	48.2947	30.0851	60.2502	111.855	91.279	81.5946	135.057	65.9247	33.7184	79.6925	51.5469	62.1523		252.3	125.061	78.813	157.095	97.6269	17.9891	19.2206	25.5012	24.4669	36.649	33.376	121.543	33.1152	20.7652
92.7316	104.681	27.8063	15.3541	24.7188	45.9579		36.0585	144.928	71.3426	66.6754		47.2351	58.3384		97.0304	49.7084	47.9202	110.822	66.517	81.1462		122.725	30.122	18.4339	71.277	57.3991	20.5377		92.7316	104.681	12.1015		135.76	27.6791	47.3586	43.4566	21.4267	8.75303	49.5644		22.7359	15.9903
106.846			17.2847	32.9238	62.7315		62.8342		92.8016	47.3239		58.4505	14.0522		50.7895		77.165							50.6583	66.3309	30.0132	27.7142		106.846				46.5516	78.0257	14.5456		15.31				63.9122	15.9292
139.786				24.2653					83.3673				33.1976				32.2292									79.7789			139.786					43.3021	41.6358		26.9917				49.7454
				52.6871					81.2357				32.3751				41.3055																		12.5562						31.76
				53.0783					91.8355																										9.05325						59.5909
									102.592																										12.8639						24.7099
									146.348																										5.65608						15.7089
									118.763
									128.157

## Sheet: Figure 2B and E
Axin-GFP Normalized Branch Point Localization
Figure 2B										Figure 2E
RNAi Lines										dsh-GFP % branch points occupied
Control 1	Apc	Apc2	arr	dsh	gish	cnn	plp	Control 1		RTNL2 RNAi (33320)					arr RNAi					Axin					fz
85.2128	118.501	80.0351	14.8616	21.0171	13.9888	102.257	102.628	42.2067		BPs with dsh	BPs without	total	percentage			BPs with dsh	Total BPs	% BP with dsh		No.	BPs with dsh	Total BPs	% BP with dsh		no	BPs with dsh	Total BPs	% BP with dsh
103.721	111.227	31.8624	43.9804	60.9962	25.2361	62.7486	97.7812	151.161	1	4	0	4	100		1	5	6	83		1	7	10	70		1	5	7	71.4286
138.213	85.621	65.6391	55.3113	24.9576	29.4188	15.6618	60.6585	97.4815	2	6	0	6	100		2	8	8	100		2	10	10	100		2	0	5	0
125.707	89.6144	119.896	38.4904	37.6491	7.58805	74.9671	113.591	73.5407	3	6	1	7	85.7143		3	2	6	33.3		3	9	9	100		3	3	9	33.3333
83.1056	58.799	53.8418	50.7988	43.2893	32.8019	140.229	208.835	137.965	4	7	1	8	87.5		4	8	10	80		4	9	9	100		4	3	7	42.8571
152.176	57.6023	117.876	36.8983	79.3858	31.7617	115.842	142.851	88.1944	5	7	1	8	87.5		5	2	7	28.6		5	8	10	80		5	3	6	50
87.3283	81.1982	66.6786	13.6747	27.4595	19.9327	69.1392	96.8948	77.7732	6	9	0	9	100		6	3	7	42.9		6	9	10	90		6	5	8	62.5
72.672	58.7965	104.993	17.865	43.2584	77.5095	122.456	93.656	82.4686	7	9	2	11	81.8182		7	3	9	33.3		7	11	12	91.7		7	6	6	100
67.2013	90.5766	76.1087	43.0747	42.7315	64.9638	176.118	144.942	96.6486	8	8	0	8	100		8	2	6	33.3		8	8	8	100		8	4	10	40
90.0253	64.4445	71.8745	12.5181	27.5163	64.8416	38.151	123.394	118.382	9	10	1	11	90.9091		9	2	6	33.3		9	8	9	88.9		9	6	9	66.6667
83.4639	74.9166	91.8386		66.6995		112.998		131.695	10	6	1	7	85.7143		10	4	4	100		10	8	9	88.9		10	9	9	100
				49.8937		185.281									11	6	8	75		11	11	12	91.7		11	3	6	50
															12	9	12	75		12	6	8	75
															13	7	8	87.5		13	7	11	63.6
															14	6	10	60

## Sheet: Figure 3D and E
plus-end out microtubule polarity
Figure 3D and E
RNAi and mutant lines
Control 1	fz A	fz B	fz2 A	fz2 B	Go A	Go B	Go-GDP	Gs A	Gs B	Axn A	sgg	Ank2 A	Arpc4	sesB A	miro	Control 1	cnn	arm	Control	fzF31/+	fzR52/+	sggS9E	nrg	Arp2	sggS9A	Plp A	dsh	arr
10.5263	25.6	19.62	21.6495	22.75	27.1	16.2602	21.2963	16.3636	21.7143	28.9773	16.7939	12.5	10.1911	15.736	10.4895	9.49367	10.9005	12.1622	9.78261	13.6646	14.0741	21.7391	13.2911	7.0175	18.2609	6.76692	19.0083	23.3333

## Sheet: Figure 4B E and F
EB1 comet # per micron per 300s video															EB1 comet # per micron per 300s video
Figure 4B															Figure E and F
24hrs after injury															8hrs after injury
Control	Grip84	Grip91	Grip71	Grip128	Grip163	Grip75	Control	Grip84	Grip91	Grip71	Grip128	Grip163	Grip75		Control 1 Uncut	Control 1	Control 2	fz A	fz2 A	arr	dsh	Go A	Axn A	Ank2 A	Arp2	ATPsynB	Control 1	fz B	Axn B	cnn	miro	Control	fzF31/+	fzR52/+	sggS9E	Nrg	Arpc4	sggS9A	Plp A	Gas A	Gas B
0.45	0.525	0.3	0.3	0.225	0.15	0.225	1.125	0.225	0.3	0.6	0.225	0.525	2.025		0.205291	0.544811	0.27494	0.37802	0.177164	0.330644	0.198043	0.215858	0.204735	0.478227	0.220972	0.594973	0.244611	0.205792	0.126417	0.236932	0.281859	0.454827	0.261104	0.288081	0.216392	0.428156	0.324707	0.256166	0.17485	0.104697	0.259622
0.15	0.225	0.15	0.075		0.3	0.525	1.05	1.125	0.375	1.275	0.375	0.225	0.6		0.091765	0.208544	0.407166	0.159223	0.181665	0.233516	0.215092	0.213088	0.127831	0.504482	0.357466	0.492611	0.476913	0.161716	0.129668	0.187247	0.480538	0.329743	0.0865227	0.256335	0.193831	0.265151	0.389388	0.246319	0.237567	0.170845	0.567385
0.075	0.9	0.675	0.15	0.375	0.3	0.3	0.675	0.675	0.675	0.45	0.525	1.275	0.15		0.216579	0.32251	0.408108	0.231768	0.165793	0.182369	0.272833	0.357635	0.146855	0.567077	0.821641	0.451371	0.381086	0.166678	0.224185	0.38916	0.360588	0.514214	0.55212	0.203227	0.318066	0.419011	0.521396	0.137287	0.127763	0.247149	0.202972
	0.525	0.6	0.15	0.225	0.15	0.375	0.825	1.65	0.525	0.75	0.6	0.525	0.6		0.0684814	0.532889	0.312679	0.17322	0.571951	0.292212	0.145012	0.265893	0.260221	0.752894	0.376582	0.123852	0.413522	0.24079	0.508343	0.405176	0.587868	0.30106	0.180796	0.399082	0.328211	0.494056	0.318837	0.126646	0.396008	0.397083	0.293556
0.75	0.375	0.375	0.225	0.3	0.15		0.525	0.225	0.675	1.5	0.825	0.75	0.3		0.321121	0.670811	0.358734	0.180083	0.383307	0.252742	0.283712	0.212269	0.326958	0.378036	0.198827	0.342321	0.572046	0.275558	0.230867	0.33312	0.258493	0.356946	0.53538	0.158839	0.273538	0.297929	0.412836	0.254001	0.370034	0.187202	0.0624551
0.525	0.45	0.375	0.225	0.075	0.3	0.675	1.35	0.975	0.825	0.675	0.525	0.15	0.975		0.15287	0.360049	0.283936	0.148982	0.323551	0.180989	0.226685	0.183984	0.074919	0.563757	0.725953		0.383968	0.358754	0.15367	0.256617	0.615839	0.239049	0.347512	0.401857	0.304402	0.482729	0.366471	0.37603	0.220371	0.204061	0.235073
0.075	0.375	0.6	0.375	0.225	0.15	0.525	1.125	2.1	0.375	0.45	0.825	0.15	0.525		0.0711119	0.79011	0.475356	0.37592	0.221818	0.120856	0.250894	0.507817	0.263197	0.349467	0.277485		0.398623	0.272845	0.172384	0.152905	0.372516	0.340498	0.0637349	0.123232	0.362757	0.38221	0.398282	0.124285	0.243065	0.18554	0.205307
0.15	0.225	0.075	0.45	0.15	0.525	0.525	0.825	0.825	0.675	0.45	0.9	0.6	0.375		0.337169		0.584516	0.323769	0.228226	0.534455	0.376333	0.43727	0.62054	0.394146	0.412479		0.306091	0.403975	0.131731	0.146366	0.424694		0.169028	0.335177	0.29966	0.359113	0.339443	0.295172	0.216834	0.127129	0.135443
0.9	0.375	0.45	0.225	0.525		0.3	0.75		0.675	0.6	0.525		0.525		0.232498		0.616165			0.215801	0.341279	0.229697	0.525615	0.845986			0.385045	0.361089	0.238739	0.301818			0.240526	0.13736	0.193405	0.322956	0.288942	0.249325	0.184417	0.195519	0.125094
0.225	0.525	0.15	0.15	0.225	0.225	0.3	1.5		0.3	0.45	0.75		0.9		0.239023		0.944064				0.183567		0.260315				0.294259	0.201527	0.263416	0.26889			0.0854774	0.190018	0.521597			0.304639	0.39806	0.326179	0.276866
0.15		0.375	0.375	0.525		0.375	0.675		0.075	0.375	0.75		0.45		0.236239		0.658665										0.393283	0.257061	0.219649				0.174988	0.156548
0.075				0.6		0.075					0.675		0.45		0.252765		0.529529										0.432488		0.167392
															0.197092		0.601464
															0.168845
															0.168631
															0.153828
															0.315699
															0.171949
															0.157485
															0.130034
															0.307704
															0.119589
															0.12196
															0.0682827

## Sheet: Figure 5B F G and I
gTub-GFP Normalized Branch Point Localization								dsh-GFP and Rab4 or Rab5 RFP					Axin-GFP and Rab4 or Rab5 RFP					EB1 comet # per micron per 300s video
Figure 5B								Figure 5F					Figure 5G					Figure 5I
RNAi Lines								Pearsons correlation Coefficent										8hrs after injury
Control 1	Rab5 A	wntless A	wntless B	Rab5 B	Rab4	Rab11			Rab4		Rab5			Rab4		Rab5		Control 2	Rab5
107.229	69.2304	98.2909	77.8697	18.8129	95.1658	86.3753			coefficient		coefficient			coefficient		coefficient		0.27494	0.189041
90.4767	54.7785	96.2407	91.1317	38.0009	81.8538	167.475		1	0.416	1	0.756		1	0.429	1	0.708		0.407166	0.193065
151.353	99.203	83.3059	80.9155	31.5875	95.6615	82.9933		2	0.623	2	0.857		2	0.472	2	0.738		0.408108	0.10046
83.6822	95.7501	64.2929	80.2708	62.5272	74.2496	76.3878		3	0.44	3	0.73		3	0.355	3	0.649		0.312679	0.233352
63.0043	73.9433	99.9795	66.6688	15.4536	55.3076	91.3432		4	0.569	4	0.779		4	0.314	4	0.797		0.358734	0.293772
69.7137	74.7655	115.053	103.655	26.2454	95.009	105.385		5	0.369	5	0.613		5	0.283	5	0.59		0.283936	0.239492
143.793	21.8205	70.3199	96.6468	48.5658	109.806	104.194		6	0.256	6	0.745		6	0.228	6	0.608		0.475356	0.107335
132.853	9.28839	64.2667	93.9176	55.4614	89.7023	100.238		7	0.421	7	0.911		7	0.384	7	0.816		0.584516	0.252462
67.3933	64.7978	74.7488	62.8621	33.717	56.0553	95.9823		8	0.474	8	0.803		8	0.45	8	0.756		0.616165	0.309562
68.37	98.8815	108.786	76.5689	79.2881	127.973	100.895				9	0.842							0.944064	0.182762
88.9349	23.9226																	0.658665	0.124351
79.8937																		0.529529
77.8509																		0.601464
88.009
98.3176
140.25
113.814
122.817

## Sheet: Figure 7B and D
Eb1 comet spawning assay
Figure 7B and D
	dsh labeled Rab5 Endosomes
sample	dsh endosome	non dsh endosome	comet from dsh endosome	comet from non dsh endosome
1	2	1	0	0
2	1	1	0	0
3	2	0	0	0
4	2	5	0	0
5	5	2	1	0
6	2	2	0	0
7	2	3	0	0
9	1	2	1	0
10	2	1	1	0
11	5	2	4	0
12	3	4	2	0
13	4	5	1	0
14	4	1	0	0
15	5	2	0	0
16	3	4	0	0
17	4	2	1	0
18	3	2	0	0
19	3	0	1	0
20	3	0	0	0
21	3	2	1	0
22	3	3	1	0
23
24	4	4	0	0
25	3	2	1	0
		119
total	69	50	15	0
average	3	2.17391	0.652174	0
% that are dsh	0.579832

## Sheet: Figure 8E F K L and M
Normalized Axin-GFP and Mito-GFP signal				Normalized Axin-RFP-ActA and Mito-GFP signal				Normalized gTub-GFP Mito-RFP				Normalized Axin-RFP-ActA and gTub-GFP signal				Figure 8M
Figure 8E				Figure 8F				Figure 8K				Figure 8L				Pearsons correlation Coefficent
Distance	Axin-RFP	Mito-GFP		Distance	Axin-RFP-ActA	Mito-GFP		Distance	Mito-RFP	gTub-GFP		Distance	Axin-RFP-ActA	gTub-GFP		Mito-ds red x axin-GFP	Mito-ds red x gTub-GFP	Axin-RFP-ActA x Mito-GFP	Axin-RFP-ActA x gTub-GFP
0	0.270741	0.00211565		0	0.130904	0.00882314		0	0.00142947	0.37132		0	0.0214909	0.0449724		0.107	0.2	0.589	0.622
0.1981	0.235816	0.00724172		0.1981	0.0648063	0.00943077		0.1981	0.00223049	0.257939		0.1421	0.029211	0.102604		0.227	0.25	0.55	0.577
0.3961	0.267999	0.00473718		0.3961	0.0716164	0.00964081		0.3961	0.024921	0.272859		0.2841	0.0557554	0.0909329		0.162	0.191	0.736	0.501
0.5942	0.126255	0.0178885		0.5942	0.0769669	0.011973		0.5942	0.00949829	0.356596		0.4262	0.0293981	0.0859633		0.126	0.23	0.605	0.409
0.7923	0.390861	0.0531588		0.7923	0.142996	0.012525		0.7923	0.0385564	0.349674		0.5683	0.0282261	0.0374645		0.137	0.21	0.574	0.441
0.9904	0.546252	0.071284		0.9904	0.181146	0.00686901		0.9904	0.00926884	0.287896		0.7103	0.0709922	0.0586337		0.126	0.1	0.679	0.503
1.1884	0.207985	0.0907629		1.1884	0.271752	0.00844745		1.1884	0.00178977	0.32866		0.8524	0.0860751	0.0726386		0.126	0.187	0.681	0.51
1.3865	0.243321	0.109746		1.3865	0.230573	0.0124379		1.3865	0.00134437	0.330772		0.9945	0.153832	0.0251214		0.154	0.141	0.602	0.466
1.5846	0.540982	0.27085		1.5846	0.242473	0.00482146		1.5846	0.00130727	0.270727		1.1366	0.0469253	0.0712354		0.217		0.632	0.548
1.7826	0.563431	0.334344		1.7826	0.220366	0.00973796		1.7826	0.00914562	0.328224		1.2786	0.0392376	0.0595358				0.594
1.9807	0.275977	0.759177		1.9807	0.133199	0.0221169		1.9807	0.0053774	0.37092		1.4207	0.00777182	0.0219856				0.639
2.1788	0.174422	0.543845		2.1788	0.0696786	0.0145774		2.1788	0.0184376	0.324793		1.5628	0.0580898	0.0976002				0.691
2.3769	0.246763	0.214099		2.3769	0.0745723	0.0154884		2.3769	0.0429725	0.370623		1.7048	0.0952353	0.0978009
2.5749	0.159666	0.279142		2.5749	0.0652454	0.0131823		2.5749	0.00428066	0.534177		1.8469	0.0553082	0.0847684
2.773	0.195784	0.30503		2.773	0.0632935	0.0353786		2.773	0.0379597	0.646665		1.989	0.173241	0.113956
2.9711	0.297989	0.441397		2.9711	0.141107	0.0959277		2.9711	0.0108541	0.779749		2.131	0.14931	0.119057
3.1691	0.201845	0.138264		3.1691	0.23078	0.217993		3.1691	0.00421562	0.977278		2.2731	0.119616	0.154929
3.3672	0.176354	0.0347676		3.3672	0.465964	0.291734		3.3672	0.041462	0.903551		2.4152	0.166407	0.148068
3.5653	0.278308	0.0176367		3.5653	0.355694	0.277357		3.5653	0.0057224	0.778634		2.5572	0.228517	0.180108
3.7634	0.196074	0.0522379		3.7634	0.365728	0.262264		3.7634	0.00148019	0.716467		2.6993	0.16117	0.236268
3.9614	0.23086	0.0264974		3.9614	0.310565	0.249826		3.9614	0.00168098	0.740695		2.8414	0.18749	0.261565
4.1595	0.204796	0.00181155		4.1595	0.455296	0.264277		4.1595	0.00139971	0.671401		2.9834	0.174772	0.257346
4.3576	0.265876	0.00234778		4.3576	0.43963	0.206383		4.3576	0.00817387	0.817248		3.1255	0.228589	0.296895
4.5556	0.449414	0.0017468		4.5556	0.444668	0.142513		4.5556	0.00479184	0.743916		3.2676	0.250789	0.324112
4.7537	0.295967	0.00177087		4.7537	0.35048	0.0378279		4.7537	0.00126984	0.639707		3.4097	0.176462	0.392541
4.9518	0.110059	0.00172266		4.9518	0.270696	0.0201764		4.9518	0.00257221	0.572555		3.5517	0.204613	0.480342
5.1499	0.17294	0.00178172		5.1499	0.122197	0.0138292		5.1499	0.006644	0.4988		3.6938	0.248459	0.505954
5.3479	0.3222	0.0137964		5.3479	0.143049	0.0126043		5.3479	0.013046	0.353308		3.8359	0.343258	0.405411
5.546	0.259914	0.0193334		5.546	0.128244	0.00947319		5.546	0.00134858	0.33785		3.9779	0.286821	0.577341
5.7441	0.49586	0.00191372		5.7441	0.0718545	0.0150732		5.7441	0.00143542	0.244886		4.12	0.23518	0.458336
5.9422	0.490294	0.00182185		5.9422	0.104475	0.00924729		5.9422	0.00142137	0.260869		4.2621	0.150037	0.372793
6.1402	0.299489	0.00171197		6.1402	0.126316	0.0149783		6.1402	0.00139921	0.289281		4.4041	0.140794	0.200218
6.3383	0.527201	0.00207642		6.3383	0.132319	0.0133478		6.3383	0.00135335	0.299742		4.5462	0.103331	0.197805
6.5364	0.455261	0.00186864		6.5364	0.0530521	0.0427183		6.5364	0.00458583	0.264926		4.6883	0.128328	0.195303
6.7344	0.0907359	0.00162312		6.7344	0.13706	0.111812		6.7344	0.0570881	0.175505		4.8303	0.0905785	0.198326
6.9325	0.328427	0.0019696		6.9325	0.226152	0.32638		6.9325	0.00856957	0.206209		4.9724	0.115346	0.181448
7.1306	0.309701	0.0175672		7.1306	0.208639	0.34866		7.1306	0.00129002	0.301438		5.1145	0.088796	0.15183
7.3287	0.157206	0.00179625		7.3287	0.155914	0.199246		7.3287	0.00137817	0.257505		5.2566	0.0847131	0.141945
7.5267	0.103774	0.00167941		7.5267	0.0528002	0.044178		7.5267	0.00319691	0.442081		5.3986	0.175103	0.129838
7.7248	0.326171	0.0250447		7.7248	0.0475209	0.0217173		7.7248	0.0425131	0.407431		5.5407	0.178943	0.17775
7.9229	0.448195	0.00203504		7.9229	0.071898	0.00635163		7.9229	0.0070869	0.45549		5.6828	0.0961887	0.137437
8.1209	0.33606	0.0014865		8.1209	0.0295749	0.0115949		8.1209	0.00162671	0.390607		5.8248	0.142761	0.123041
8.319	0.307392	0.00902722		8.319	0.00104779	0.00428138		8.319	0.0144004	0.441534		5.9669	0.0826884	0.128911
8.5171	0.390438	0.00209206		8.5171	0.0214393	0.00177445		8.5171	0.0293998	0.38557		6.109	0.051577	0.0701061
8.7152	0.38656	0.00389178		8.7152	0.0383518	0.00487061		8.7152	0.00159795	0.301283		6.251	0.0956765	0.0431531
8.9132	0.217723	0.0466195		8.9132	0.0402383	0.0136934		8.9132	0.00140536	0.233227		6.3931	0.134632	0.12745
9.1113	0.183301	0.0162946		9.1113	0.0212595	0.0152242		9.1113	0.00132383	0.170376		6.5352	0.195185	0.110075
9.3094	0.0747913	0.00192382		9.3094	0.012751	0.00121429		9.3094	0.00138837	0.152017		6.6772	0.101587	0.0986915
9.5074	0.189933	0.0650997		9.5074	0.04674	0.00114321		9.5074	0.00137384	0.147181		6.8193	0.101087	0.111567
9.7055	0.178109	0.1702		9.7055	0.146573	0.0147845		9.7055	0.00153103	0.174238		6.9614	0.0092251	0.088477
9.9036	0.108025	0.232308		9.9036	0.0977264	0.0119381		9.9036	0.00115994	0.150091		7.1034	0.154836	0.0934623
10.1017	0.249819	0.406049		10.1017	0.124886	0.00966849		10.1017	0.00126375	0.227279		7.2455	0.125795	0.0764139
10.2997	0.26339	0.602632		10.2997	0.106439	0.0126098		10.2997	0.00627267	0.192057		7.3876	0.158276	0.104848
10.4978	0.298224	0.122337		10.4978	0.0545768	0.0313024		10.4978	0.0209644	0.154508		7.5297	0.157273	0.15482
10.6959	0.32445	0.041418		10.6959	0.0766987	0.0230986		10.6959	0.0239494	0.184474		7.6717	0.158674	0.0891408
10.8939	0.309897	0.0563546		10.8939	0.0980174	0.00250115		10.8939	0.0310731	0.141715		7.8138	0.166292	0.14687
11.092	0.231354	0.00438598		11.092	0.0603675	0.00875581		11.092	0.00302659	0.103234		7.9559	0.136628	0.140519
11.2901	0.405628	0.0088074		11.2901	0.00656917	0.0013455		11.2901	0.00133936	0.110346		8.0979	0.0915128	0.12534
11.4882	0.292862	0.00261397		11.4882	0.0489046	0.0110945		11.4882	0.00129207	0.114784		8.24	0.0821045	0.134879
11.6862	0.102618	0.00223724		11.6862	0.0922982	0.00340922		11.6862	0.00127897	0.105843		8.3821	0.0128204	0.137071
11.8843	0.294984	0.00168627		11.8843	0.0944048	0.00546603		11.8843	0.00140095	0.135632		8.5241	0.0941121	0.142695
12.0824	1	0.00167046		12.0824	0.096295	0.00172388		12.0824	0.00145794	0.145323		8.6662	0.165811	0.137857
12.2804	0.293858	0.00320427		12.2804	0.0991122	0.00720472		12.2804	0.00145406	0.184628		8.8083	0.185303	0.121558
12.4785	0.362899	0.00179008		12.4785	0.0943279	0.00381544		12.4785	0.00126734	0.170458		8.9503	0.165504	0.16145
12.6766	0.691443	0.00207767		12.6766	0.0726562	0.00601934		12.6766	0.00874725	0.124383		9.0924	0.272254	0.187044
12.8747	0.642452	0.0114447		12.8747	0.090214	0.00359389		12.8747	0.0468917	0.11042		9.2345	0.164501	0.271614
13.0727	0.232146	0.0902462		13.0727	0.0751286	0.00729315		13.0727	0.00311607	0.0808771		9.3766	0.222234	0.229451
13.2708	0.35364	0.0435696		13.2708	0.0828806	0.00671001		13.2708	0.00197145	0.0786296		9.5186	0.234472	0.24038
13.4689	0.429626	0.0915081		13.4689	0.111957	0.0146264		13.4689	0.00217353	0.0871307		9.6607	0.233424	0.250433
13.6669	0.506209	0.26803		13.6669	0.143894	0.0182275		13.6669	0.00145799	0.0885372		9.8028	0.318178	0.222182
13.865	0.351671	0.492874		13.865	0.160798	0.00233787		13.865	0.00135106	0.0959315		9.9448	0.387413	0.253452
14.0631	0.444068	0.517056		14.0631	0.141926	0.00266843		14.0631	0.00131023	0.114227		10.0869	0.284789	0.175947
14.2612	0.892382	0.686298		14.2612	0.133673	0.00441814		14.2612	0.0013463	0.132081		10.229	0.300825	0.257276
14.4592	0.469305	0.514562		14.4592	0.155475	0.00109266		14.4592	0.00137677	0.125068		10.371	0.296778	0.361557
14.6573	0.313576	0.38369		14.6573	0.120458	0.00227984		14.6573	0.00135011	0.138336		10.5131	0.210429	0.255529
14.8554	0.506095	0.387405		14.8554	0.11061	0.00673845		14.8554	0.00132483	0.07524		10.6552	0.249712	0.299122
15.0534	0.412259	0.464707		15.0534	0.176732	0.0100922		15.0534	0.00137724	0.0828926		10.7972	0.360058	0.384293
15.2515	0.331732	0.195518		15.2515	0.237208	0.00758384		15.2515	0.00133662	0.06332		10.9393	0.26151	0.377396
15.4496	0.578232	0.124099		15.4496	0.188047	0.00565866		15.4496	0.0555499	0.0910059		11.0814	0.475842	0.445631
15.6477	0.389649	0.0819743		15.6477	0.178918	0.00167861		15.6477	0.00157408	0.0856407		11.2234	0.491587	0.516779
15.8457	0.179348	0.00968443		15.8457	0.152777	0.0122938		15.8457	0.00144231	0.126703		11.3655	0.527678	0.665415
16.0438	0.426037	0.0481115		16.0438	0.146488	0.0249537		16.0438	0.00121788	0.0980385		11.5076	0.523439	0.494831
16.2419	0.304597	0.0306501		16.2419	0.118098	0.0212891		16.2419	0.00142287	0.0872286		11.6497	0.542837	0.62297
16.44	0.176853	0.00936944		16.44	0.0893024	0.0121514		16.4399	0.00144653	0.0921742		11.7917	0.622057	0.609597
16.638	0.280201	0.00188868		16.638	0.106292	0.00213528		16.638	0.00131837	0.0840346		11.9338	0.717539	0.64294
16.8361	0.290291	0.00150051		16.8361	0.148857	0.0240916		16.8361	0.00132621	0.105677		12.0759	0.587144	0.623919
17.0342	0.200392	0.00154917		17.0342	0.289619	0.0587357		17.0342	0.00123358	0.123655		12.2179	0.511683	0.53339
17.2322	0.272503	0.0016424		17.2322	0.377007	0.136378		17.2322	0.00132107	0.121976		12.36	0.44228	0.442297
17.4303	0.371583	0.0018008		17.4303	0.497187	0.278815		17.4303	0.00135976	0.0508162		12.5021	0.392621	0.437183
17.6284	0.148259	0.00159409		17.6284	0.797019	0.43089		17.6284	0.00143895	0.105213		12.6441	0.382457	0.262993
17.8265	0.175359	0.00178502		17.8265	0.844346	0.520587		17.8265	0.00140779	0.114074		12.7862	0.261417	0.211333
18.0245	0.25488	0.0017031		18.0245	0.745992	0.414393		18.0245	0.00142799	0.0859105		12.9283	0.187428	0.20749
18.2226	0.273434	0.00167636		18.2226	0.452954	0.185762		18.2226	0.00139333	0.101367		13.0703	0.250986	0.151733
18.4207	0.121185	0.00175068		18.4207	0.358832	0.0387243		18.4207	0.00168851	0.092231		13.2124	0.183946	0.206566
18.6187	0.121813	0.00172741		18.6187	0.326093	0.0250706		18.6187	0.00151612	0.116346		13.3545	0.152701	0.0982013
18.8168	0.129798	0.00189458		18.8168	0.0997898	0.0138741		18.8168	0.00142844	0.118221		13.4966	0.100655	0.0710737
19.0149	0.285873	0.00211898		19.0149	0.107595	0.0188006		19.0149	0.00137389	0.135702		13.6386	0.0794792	0.134823
19.213	0.111792	0.00736325		19.213	0.0479953	0.014086		19.213	0.00159807	0.129701		13.7807	0.0493075	0.0454666
19.411	0.155839	0.00233668		19.411	0.101331	0.029723		19.411	0.00127916	0.219455		13.9228	0.115598	0.0509892
19.6091	0.265397	0.00230495		19.6091	0.0651175	0.0281625		19.6091	0.00138484	0.0618421		14.0648	0.229286	0.0510233
19.8072	0.161149	0.027548		19.8072	0.100573	0.00962966		19.8072	0.00127216	0.0749711		14.2069	0.119635	0.0644213
20.0052	0.16521	0.0484582		20.0052	0.145388	0.00678115		20.0052	0.00132569	0.0762231		14.349	0.148696	0.0958404
20.2033	0.229244	0.00173022		20.2033	0.0786182	0.00243258		20.2033	0.00130339	0.0742332		14.491	0.0723703	0.0622178
20.4014	0.189651	0.00161712		20.4014	0.118224	0.00476022		20.4014	0.00126055	0.06835		14.6331	0.0921816	0.0707855
20.5995	0.25705	0.00182525		20.5995	0.184914	0.010822		20.5995	0.00124552	0.0613141		14.7752	0.122445	0.173745
20.7975	0.0819647	0.00164067		20.7975	0.0906635	0.0028403		20.7975	0.00141189	0.17635		14.9172	0.153693	0.178116
20.9956	0.309189	0.00172488		20.9956	0.0929283	0.00689105		20.9956	0.00143025	0.138999		15.0593	0.235349	0.0953312
21.1937	0.333798	0.00169169		21.1937	0.10678	0.0129011		21.1937	0.00139633	0.079239		15.2014	0.220741	0.146503
21.3917	0.620224	0.00181561		21.3917	0.116899	0.00968146		21.3917	0.00205915	0.116405		15.3434	0.130387	0.108302
21.5898	0.587405	0.00186576		21.5898	0.133113	0.00791123		21.5898	0.0045241	0.141994		15.4855	0.167894	0.126718
21.7879	0.446027	0.00202509		21.7879	0.0665477	0.0151918		21.7879	0.0297814	0.156229		15.6276	0.210387	0.142306
21.986	0.65061	0.00201833		21.986	0.0597869	0.00278041		21.986	0.00628752	0.145589		15.7697	0.222176	0.205379
22.184	0.292763	0.00232808		22.184	0.0579434	0.0197236		22.184	0.00236856	0.235932		15.9117	0.149212	0.179074
22.3821	0.193777	0.00180888		22.3821	0.0473864	0.00550634		22.3821	0.0108878	0.147258		16.0538	0.115264	0.227852
22.5802	0.173063	0.00173681		22.5802	0.0822459	0.00950181		22.5802	0.0487229	0.134601		16.1959	0.134154	0.161375
22.7782	0.223534	0.00181908		22.7782	0.134347	0.0116408		22.7782	0.175217	0.226143		16.3379	0.37388	0.0795311
22.9763	0.333737	0.00181679		22.9763	0.103464	0.00567067		22.9763	0.293218	0.240345		16.48	0.209535	0.261408
23.1744	0.238288	0.0108333		23.1744	0.239255	0.0167877		23.1744	0.326874	0.313551		16.6221	0.182578	0.327813
23.3725	0.224755	0.0159342		23.3725	0.258826	0.0164492		23.3725	0.51973	0.364038		16.7641	0.315199	0.317173
23.5705	0.201699	0.00186215		23.5705	0.140429	0.00810198		23.5705	0.452869	0.281329		16.9062	0.373537	0.475545
23.7686	0.272841	0.00163515		23.7686	0.126787	0.00396424		23.7686	0.60732	0.360792		17.0483	0.266944	0.414018
23.9667	0.21755	0.0161354		23.9667	0.12141	0.00784222		23.9667	0.475393	0.290642		17.1903	0.411152	0.437194
24.1647	0.266691	0.0429905		24.1647	0.121907	0.00413473		24.1647	0.31076	0.310411		17.3324	0.370227	0.558604
24.3628	0.392455	0.0465217		24.3628	0.155395	0.0100185		24.3628	0.112184	0.276464		17.4745	0.2838	0.627206
24.5609	0.308647	0.0900132		24.5609	0.125071	0.00329814		24.5609	0.0653599	0.231975		17.6166	0.399399	0.572469
24.759	0.238156	0.157379		24.759	0.122859	0.00569722		24.759	0.0216281	0.211834		17.7586	0.394218	0.662045
24.957	0.151552	0.0992783		24.957	0.115671	0.0172216		24.957	0.0374521	0.189569		17.9007	0.602751	0.738635
25.1551	0.194401	0.394663		25.1551	0.109955	0.0150613		25.1551	0.0113514	0.211148		18.0428	0.311797	0.591065
25.3532	0.45555	1		25.3532	0.0933126	0.0312246		25.3532	0.0223213	0.173031		18.1848	0.334911	0.562792
25.5512	0.460998	0.400555		25.5512	0.111176	0.0845439		25.5512	0.0138409	0.131964		18.3269	0.369261	0.640573
25.7493	0.269619	0.588502		25.7493	0.107862	0.164707		25.7493	0.00120561	0.14265		18.469	0.275309	0.435175
25.9474	0.401324	0.660787		25.9474	0.324169	0.282713		25.9474	0.0011562	0.103594		18.611	0.284528	0.342499
26.1455	0.219293	0.886415		26.1455	0.534423	0.567739		26.1455	0.00149351	0.114081		18.7531	0.216113	0.271319
26.3435	0.320697	0.545484		26.3435	0.579921	0.53582		26.3435	0.00142866	0.137598		18.8952	0.214452	0.280997
26.5416	0.343982	0.558528		26.5416	0.830337	0.65977		26.5416	0.00116337	0.128467		19.0372	0.167168	0.257441
26.7397	0.161145	0.375414		26.7397	1	1		26.7397	0.0134294	0.178757		19.1793	0.187741	0.272136
26.9377	0.26074	0.325991		26.9377	0.920423	0.839098		26.9377	0.00135942	0.161081		19.3214	0.124965	0.232206
27.1358	0.319524	0.106134		27.1358	0.863525	0.946021		27.1358	0.00202556	0.171935		19.4634	0.128724	0.102703
27.3339	0.270956	0.00732656		27.3339	0.78767	0.883485		27.3339	0.00151285	0.205893		19.6055	0.11105	0.0820706
27.532	0.280889	0.00201739		27.532	0.65141	0.824139		27.532	0.0151424	0.173566		19.7476	0.0725233	0.0634375
27.73	0.264516	0.0156038		27.73	0.578309	0.49859		27.73	0.00373901	0.262756		19.8897	0.0425397	0.0820746
27.9281	0.393898	0.0464628		27.9281	0.355198	0.16039		27.9281	0.00143042	0.159473		20.0317	0.0521555	0.11343
28.1262	0.36671	0.00269436		28.1262	0.223258	0.0467827		28.1262	0.00147664	0.153441		20.1738	0.101239	0.0533092
28.3243	0.313521	0.00169529		28.3243	0.100933	0.0374081		28.3242	0.0016558	0.149582		20.3159	0.14512	0.0758588
28.5223	0.486412	0.0153778		28.5223	0.090489	0.0643748		28.5223	0.00148951	0.23573		20.4579	0.181696	0.102673
28.7204	0.469832	0.0690638		28.7204	0.066615	0.0125501		28.7204	0.00138325	0.288244		20.6	0.130673	0.0762321
28.9185	0.542382	0.00189916		28.9185	0.0937873	0.0115125		28.9185	0.0033016	0.213857		20.7421	0.0677667	0.0598577
29.1165	0.436224	0.00210039		29.1165	0.0902979	0.00756629		29.1165	0.00186879	0.154189		20.8841	0.0514996	0.0564426
29.3146	0.320463	0.00174909		29.3146	0.102691	0.00653209		29.3146	0.0012627	0.178684		21.0262	0.0923933	0.0628351
29.5127	0.289721	0.00167268		29.5127	0.100232	0.00709801		29.5127	0.00135466	0.134548		21.1683	0.0325757	0.069413
29.7108	0.501542	0.00166602		29.7108	0.0984059	0.012852		29.7108	0.00131273	0.159179		21.3103	0.072297	0.0535045
29.9088	0.437676	0.00152805		29.9088	0.135246	0.0111653		29.9088	0.00134077	0.157876		21.4524	0.0526613	0.0822356
30.1069	0.325784	0.00173722		30.1069	0.130596	0.0149401		30.1069	0.00126875	0.0976743		21.5945	0.0330784	0.120979
30.305	0.338914	0.0143735		30.305	0.184798	0.0211584		30.305	0.00128681	0.108673		21.7366	0.00198519	0.124891
30.503	0.34437	0.0454047		30.503	0.202174	0.0260007		30.503	0.00136579	0.115538		21.8786	0.00722317	0.113102
30.7011	0.329785	0.00573392		30.7011	0.195689	0.0137443		30.7011	0.00153584	0.0911111		22.0207	0.0560208	0.0444147
30.8992	0.550513	0.00192534		30.8992	0.159844	0.019114		30.8992	0.0116705	0.124372		22.1628	0.0626724	0.0466683
				31.0973	0.155424	0.0113765		31.0973	0.00622612	0.12603		22.3048	0.0569827	0.0582469
				31.2953	0.175036	0.00822791		31.2953	0.00146728	0.119072		22.4469	0.0447244	0.0560604
				31.4934	0.197614	0.0129826		31.4934	0.00139118	0.140406		22.589	0.0473984	0.0500739
				31.6915	0.247708	0.0242733		31.6915	0.00145575	0.149646		22.731	0.128722	0.0320935
				31.8895	0.251813	0.0168607		31.8895	0.00264861	0.174974		22.8731	0.165617	0.124044
				32.0876	0.26258	0.0134533		32.0876	0.00142199	0.163824		23.0152	0.113214	0.0899264
				32.2857	0.231082	0.015106		32.2857	0.00249754	0.0967142		23.1572	0.104798	0.047719
				32.4838	0.307437	0.00649774		32.4838	0.00180473	0.14477		23.2993	0.278007	0.12659
				32.6818	0.258995	0.00113518		32.6818	0.00155988	0.147206		23.4414	0.437548	0.200898
				32.8799	0.114696	0.00167699		32.8799	0.00129462	0.170141		23.5834	0.464716	0.127586
				33.078	0.138402	0.00659896		33.078	0.00122146	0.172988		23.7255	0.406371	0.163665
				33.276	0.0998382	0.00300921		33.276	0.00263854	0.208939		23.8676	0.367206	0.232783
				33.4741	0.0661943	0.00357809		33.4741	0.00884086	0.231298		24.0097	0.533605	0.143242
				33.6722	0.0398329	0.00268269		33.6722	0.00137827	0.203633		24.1517	0.487009	0.139856
				33.8703	0.0444756	0.0104432		33.8703	0.011926	0.36643		24.2938	0.370271	0.263985
				34.0683	0.0360763	0.0114389		34.0683	0.00110996	0.501215		24.4359	0.376063	0.152784
				34.2664	0.0700979	0.00563614		34.2664	0.00143533	0.573202		24.5779	0.2596	0.208592
				34.4645	0.128187	0.0308491		34.4645	0.00773912	0.559856		24.72	0.332084	0.231121
				34.6625	0.14071	0.0233832		34.6625	0.00168661	0.614797		24.8621	0.315116	0.236292
				34.8606	0.173481	0.0651541		34.8606	0.00153601	0.618592		25.0041	0.383613	0.189256
				35.0587	0.303179	0.129892		35.0587	0.00449318	0.552087		25.1462	0.353386	0.199653
				35.2568	0.377285	0.159865		35.2568	0.0173731	0.575167		25.2883	0.511845	0.25755
				35.4548	0.740818	0.443676		35.4548	0.00326481	0.619135		25.4303	0.540825	0.259469
				35.6529	0.868709	0.421684		35.6529	0.0333004	0.690674		25.5724	0.419684	0.264778
				35.851	0.82189	0.442951		35.851	0.0658037	0.635684		25.7145	0.31862	0.286928
				36.049	0.754565	0.406669		36.049	0.00197167	0.558773		25.8566	0.350304	0.421319
				36.2471	0.746665	0.39907		36.2471	0.0182271	0.599295		25.9986	0.358194	0.262001
				36.4452	0.693424	0.434278		36.4452	0.0263849	0.415984		26.1407	0.473738	0.185287
				36.6433	0.617565	0.455452		36.6433	0.00556077	0.299657		26.2828	0.425116	0.155202
				36.8413	0.570033	0.337485		36.8413	0.00146094	0.222668		26.4248	0.287102	0.1154
				37.0394	0.470587	0.283292		37.0394	0.00137284	0.180468		26.5669	0.235756	0.172687
				37.2375	0.313206	0.0969819		37.2375	0.00148986	0.177506		26.709	0.190138	0.0965062
				37.4356	0.122422	0.0395244		37.4355	0.00182722	0.161031		26.851	0.119573	0.096479
				37.6336	0.118772	0.0407187		37.6336	0.00135387	0.174418		26.9931	0.102906	0.0813378
				37.8317	0.10086	0.0179775		37.8317	0.00156915	0.203997		27.1352	0.114421	0.0767191
				38.0298	0.0575642	0.0186806		38.0298	0.0114813	0.16228		27.2772	0.0585801	0.0738561
				38.2278	0.0892601	0.0134468		38.2278	0.00444531	0.181537		27.4193	0.0214989	0.0463603
				38.4259	0.0637698	0.00377844		38.4259	0.0151884	0.186594		27.5614	0.0353184	0.0480402
				38.624	0.0468819	0.0163316		38.624	0.00264216	0.273043		27.7034	0.0318506	0.0351482
				38.8221	0.0281898	0.0105834		38.822	0.0355756	0.355603		27.8455	0.0508584	0.0517979
				39.0201	0.0414252	0.0016955		39.0201	0.0613162	0.196127		27.9876	0.0897558	0.0603422
				39.2182	0.0448189	0.00159725		39.2182	0.00890849	0.153153		28.1297	0.0773812	0.0472891
				39.4163	0.029931	0.00314488		39.4163	0.00145379	0.113618		28.2717	0.0466374	0.0561704
				39.6143	0.0326266	0.00935002		39.6143	0.0115664	0.143114		28.4138	0.0282873	0.0554682
				39.8124	0.00913462	0.0127686		39.8124	0.0176978	0.153172		28.5559	0.131368	0.0621027
				40.0105	0.0040427	0.0117854		40.0105	0.00137755	0.183632		28.6979	0.0767817	0.0600778
				40.2086	0.00149859	0.00476711		40.2085	0.00146544	0.164815		28.84	0.0870886	0.0688036
				40.4066	0.00347185	0.0155601		40.4066	0.00323846	0.182611		28.9821	0.141501	0.0615414
				40.6047	0.0418463	0.012116		40.6047	0.010529	0.205065		29.1241	0.229196	0.0752781
				40.8028	0.00293597	0.00148737		40.8028	0.00334974	0.207227		29.2662	0.197639	0.160255
				41.0008	0.0261948	0.0171537		41.0008	0.00320046	0.0961464		29.4083	0.244905	0.232596
				41.1989	0.019681	0.0201672		41.1989	0.0424308	0.211375		29.5503	0.234956	0.200487
				41.397	0.00279337	0.022262		41.397	0.0219527	0.201919		29.6924	0.283889	0.142568
				41.5951	0.042986	0.00984217		41.5951	0.0155656	0.261577		29.8345	0.292698	0.190719
				41.7931	0.0940096	0.0105671		41.7931	0.0568753	0.435125		29.9766	0.365549	0.0796303
				41.9912	0.226095	0.0316384		41.9912	0.0411175	0.452149		30.1186	0.449609	0.153766
				42.1893	0.228049	0.0619784		42.1893	0.0470199	0.379048		30.2607	0.333778	0.266837
				42.3873	0.174585	0.106711		42.3873	0.00158721	0.563911		30.4028	0.268445	0.286027
				42.5854	0.239322	0.124313		42.5854	0.0425497	0.571999		30.5448	0.299228	0.354104
				42.7835	0.378867	0.312066		42.7835	0.0789196	0.641949		30.6869	0.297038	0.42524
				42.9816	0.465201	0.465945		42.9816	0.203683	0.75036		30.829	0.311789	0.340792
				43.1796	0.472357	0.406622		43.1796	0.742775	0.592187		30.971	0.381896	0.415622
				43.3777	0.270113	0.122985		43.3777	1	0.679947		31.1131	0.315482	0.374966
				43.5758	0.235262	0.0418665		43.5758	0.903424	0.998398		31.2552	0.264433	0.525697
				43.7738	0.220913	0.0244658		43.7738	0.695173	1		31.3972	0.401305	0.462987
				43.9719	0.226463	0.0150355		43.9719	0.503781	0.457105		31.5393	0.384033	0.265199
				44.17	0.193717	0.0187733		44.17	0.356337	0.425022		31.6814	0.279647	0.319836
				44.3681	0.125482	0.0118855		44.3681	0.280369	0.40883		31.8234	0.264362	0.315351
				44.5661	0.141549	0.0181315		44.5661	0.148882	0.479599		31.9655	0.236718	0.203294
				44.7642	0.122691	0.0154281		44.7642	0.0753543	0.494814		32.1076	0.180185	0.18131
				44.9623	0.0885221	0.00159705		44.9623	0.0143461	0.288211		32.2497	0.231746	0.259448
				45.1603	0.104272	0.00477816		45.1603	0.0201574	0.226159		32.3917	0.134269	0.072379
				45.3584	0.0668245	0.00169281		45.3584	0.0628656	0.208676		32.5338	0.122459	0.0710852
				45.5565	0.106285	0.0129306		45.5565	0.0336837	0.419749		32.6759	0.0574026	0.0805351
				45.7546	0.0586693	0.0191371		45.7546	0.0140003	0.312068		32.8179	0.0525552	0.0849036
				45.9526	0.0767658	0.00866909		45.9526	0.00457558	0.245634		32.96	0.0757094	0.0843711
				46.1507	0.116448	0.0109908		46.1507	0.00865047	0.260575		33.1021	0.08684	0.0663735
				46.3488	0.0316514	0.0070129		46.3488	0.00760951	0.150208		33.2441	0.0751338	0.0711975
				46.5468	0.0359104	0.00184129		46.5468	0.00165654	0.178973		33.3862	0.0389864	0.0912243
				46.7449	0.0328938	0.00327289		46.7449	0.00158685	0.317641		33.5283	0.0287165	0.0917651
				46.943	0.0172065	0.0051217		46.943	0.00863065	0.325251		33.6703	0.0260753	0.0839828
				47.1411	0.0120427	0.0111262		47.1411	0.00287714	0.307599		33.8124	0.0476619	0.10893
				47.3391	0.0145311	0.0171962		47.3391	0.0137687	0.277137		33.9545	0.0834614	0.0933675
				47.5372	0.0288856	0.00598022		47.5372	0.0279733	0.179019		34.0965	0.0836799	0.0832847
				47.7353	0.0338696	0.0178668		47.7353	0.0142736	0.182505		34.2386	0.101025	0.121292
				47.9333	0.0594923	0.0173281		47.9333	0.00220364	0.168		34.3807	0.129385	0.201401
				48.1314	0.0387869	0.00234375		48.1314	0.00150542	0.119206		34.5228	0.115636	0.225729
				48.3295	0.00951796	0.00193773		48.3295	0.0192014	0.13528		34.6648	0.0643619	0.200291
				48.5276	0.0206862	0.00132566		48.5276	0.00941252	0.111074		34.8069	0.321644	0.445833
				48.7256	0.00118564	0.00484225		48.7256	0.0161843	0.147352		34.949	0.276556	0.431692
				48.9237	0.0112689	0.00544103		48.9237	0.0390843	0.174495		35.091	0.283294	0.519706
				49.1218	0.00809548	0.0147555		49.1218	0.0541052	0.195322		35.2331	0.272714	0.593161
				49.3199	0.00406346	0.0108732		49.3198	0.0510057	0.188432		35.3752	0.741585	0.642812
				49.5179	0.00924176	0.00179257		49.5179	0.0387958	0.198787		35.5172	0.614912	0.677358
				49.716	0.0605238	0.00813107		49.716	0.0475328	0.216691		35.6593	0.658629	0.642017
				49.9141	0.0468799	0.0123424						35.8014	0.745812	0.564391
				50.1121	0.0133854	0.00565812						35.9434	0.870595	0.604648
				50.3102	0.0307454	0.0195727						36.0855	1	0.592682
				50.5083	0.0352357	0.01262						36.2276	0.79119	0.780951
				50.7064	0.0554475	0.011927						36.3697	0.67528	0.89203
				50.9044	0.0942642	0.014847						36.5117	0.544173	0.969079
				51.1025	0.0796182	0.0161478						36.6538	0.640713	1
				51.3006	0.107725	0.0218055						36.7959	0.615699	0.884457
				51.4986	0.167307	0.0898757						36.9379	0.637115	0.854988
				51.6967	0.252802	0.194671						37.08	0.860111	0.825031
				51.8948	0.373033	0.216228						37.2221	0.60246	0.62257
				52.0929	0.325172	0.27872						37.3641	0.613405	0.578277
				52.2909	0.408009	0.337061						37.5062	0.525572	0.446025
				52.489	0.485574	0.159021						37.6483	0.373979	0.410421
				52.6871	0.266119	0.0715676						37.7903	0.262134	0.480565
				52.8851	0.195842	0.0495788						37.9324	0.246221	0.447225
				53.0832	0.0893454	0.0353716						38.0745	0.252345	0.521918
				53.2813	0.101307	0.013365						38.2166	0.225667	0.472791
				53.4794	0.0573708	0.00366274						38.3586	0.227967	0.386273
				53.6774	0.0405924	0.0018438						38.5007	0.174512	0.470912
				53.8755	0.0317789	0.00573327						38.6428	0.183399	0.337579
				54.0736	0.0309816	0.0085039						38.7848	0.236148	0.268185
				54.2716	0.0246074	0.00396745						38.9269	0.183961	0.261189
				54.4697	0.0487326	0.0136633						39.069	0.0940095	0.3219
				54.6678	0.0596365	0.0150576						39.211	0.082503	0.164857
				54.8659	0.0101919	0.0234222						39.3531	0.136442	0.131652
				55.0639	0.0403846	0.0186003						39.4952	0.159617	0.165408
				55.262	0.0434537	0.00562781						39.6372	0.133541	0.117767
				55.4601	0.0627716	0.0112262						39.7793	0.139778	0.139654
				55.6581	0.0411474	0.0163431						39.9214	0.229064	0.167627
				55.8562	0.069186	0.0107589						40.0634	0.205719	0.154598
				56.0543	0.0435895	0.0015565						40.2055	0.220036	0.158364
				56.2524	0.0505052	0.010088						40.3476	0.206187	0.192338
				56.4504	0.0652556	0.00231557
				56.6485	0.045107	0.00495413
				56.8466	0.0382285	0.00284655
				57.0446	0.0259692	0.00615487
				57.2427	0.0184647	0.00621599
				57.4408	0.0288323	0.00110122
				57.6389	0.0535273	0.0100509
				57.8369	0.0682479	0.00837856
				58.035	0.0755853	0.00129065
				58.2331	0.09359	0.0013114
				58.4311	0.109351	0.003773
				58.6292	0.14272	0.00746205
				58.8273	0.151602	0.0119869
				59.0254	0.10562	0.0094092
				59.2234	0.191436	0.0018053
				59.4215	0.121088	0.0026178
				59.6196	0.117165	0.0109306
				59.8176	0.126947	0.00941184
				60.0157	0.170008	0.0128366
				60.2138	0.0896181	0.00700163
				60.4119	0.134315	0.00147466
				60.6099	0.0963303	0.0107784
				60.808	0.172428	0.00156584
				61.0061	0.184617	0.00162822
				61.2042	0.23237	0.00085467
				61.4022	0.196123	0.00487752
				61.6003	0.167575	0.0110696
				61.7984	0.12447	0.00761172
				61.9964	0.108035	0.00781701
				62.1945	0.119556	0.00352338
				62.3926	0.0962767	0.00341163
				62.5907	0.0938157	0.00243923
				62.7887	0.0848395	0.00235741
				62.9868	0.0686045	0.0149205
				63.1849	0.0635877	0.00749396

## Sheet: Supplemental 1B C D E and G
gTub-GFP Normalized Branch Point Localization
RNAi Lines															Transhet for Ankyrin2									Figure S1G
Figure S1B									Figure S1C						Figure S1D			Figure S1E						Cytoplasmic GFP
Control 1	Control 2	ATPsyn	sesB A	Miro	Control 1	sesB B	ATPsynD		Control 1	Control 2	Nrg	Ank2 A	Ank2 B		Control	Ank2F02001/F00518		Control 1	Control 2	Arp2	Arpc4		Name	Branch Point	Non Branch Point	Ratio	substraction	normalized bp	normalized nonbp	normalized subtraction
434.021	25.0758	145.727	277.478	499.23	23310.6	11904.2	21845.6		434.021	25.0758	407.305	374.597	461.94		535.015	767.61		434.021	25.0758	339.255	411.181		1	34650.6	18169.4	1.90709	16481.2	38260.9	20062.5	2.10579	18198.5
691.328	337.364	389.832	442.626	749.078	19668.8	28390.2	13170.5		691.328	337.364	582.355	221.109	304.639		963.206	629.31		691.328	337.364	500.345	773.89		2	14067.8	9313.7	1.51044	4754.08	15533.5	10284.1	1.66782	5249.42
547.437	749.455	797.172	394.242	479.564	32902.8	15150.1	9170.89		547.437	749.455	663.062	503.834	1869.41		773.282	952.388		547.437	749.455	412.048	233.241		3	39798.8	30951.1	1.28586	8847.7	43945.5	34176	1.41984	9769.56
529.565	651.544	429.976	672.475	596.929	18191.8	17357.8	16518.9		529.565	651.544	782.16	737.781	1961.15		1230.42	695.845		529.565	651.544	465.276	673.748		4	19889	16203.7	1.22744	3685.36	21961.3	17892	1.35533	4069.35
385.603	378.386	432.083	826.231	564.436	13696.6	31786	13480.7		385.603	378.386	813.287	777.426	978.915		769.584	626.376		385.603	378.386	670.924	506.553		5	12307.1	9794.22	1.25657	2512.87	13589.4	10814.7	1.38749	2774.7
467.583	483.277	280.096	580.968	698.682	15155.1	25618.1	20007.4		467.583	483.277	710.194	134.935	439.414		892.081	617.139		467.583	483.277	587.293	530.973		6	47329.5	37078	1.27648	10251.5	52260.9	40941.3	1.40948	11319.6
273.45	830.59	856.755	596.927	212.867	31259.3	25775.2	21733.1		273.45	830.59	408.683	433.086	342.352		685.124	773.972		273.45	830.59		369.648		7	28290.9	21834.4	1.2957	6456.48	31238.6	24109.4	1.4307	7129.19
360.937	501.659	192.821	248.526	159.498	28881.2	23124	19705.9		360.937	501.659	647.312	406.27	1387.17			604.79		360.937	501.659		1136.71		8	40788.3	38158.3	1.06892	2629.92	45038.1	42134.2	1.18029	2903.93
1530.94	758.867	504.347	299.169	194.778	14650.7	20531.7			1530.94	758.867	451.974	147.185	309.353			235.156		1530.94	758.867		794.92		10	40580.8	27632.4	1.46859	12948.4	44809	30511.5	1.62161	14297.5
562.692	635.2	816.303		495.378	14863	17942.8			562.692	635.2	452.854	390.251	238.322			1110.84		562.692	635.2		460.386		11	19996.4	15717.7	1.27222	4278.68	22079.9	17355.4	1.40478	4724.48
648.339		261.346			19333.7	20736.8			648.339			356.122	323.998					648.339					12	26184	20410.2	1.28289	5773.79	28912.2	22536.8	1.41655	6375.37
848.217		192.823			17368.2	23895.8			848.217				513.75					848.217					Average	29443.9	22296.7	1.3502	7147.27
		434.029			16924.1																		Standard Deviation	11956.4	9997.66	0.218158					Normalized Values
		747.276			19132.4																					0.740631			0.0048		87.3526
		133.887			21373.4																										25.1972
					30489.2																				32511.8						46.8939
					24742.2																				29443.9						19.5329
					26699.3																										13.3185
																									1.10419						54.3342
																															34.2201
																															13.9389
																															68.6281
																															22.6775
																															30.6018

## Sheet: Supplemental 3B
Class I bp number
Figure S3B
gtub37c	bp #		fz RNAi 105493	bp #		dsh RNAi 101525	bp #		Axin RNAi 62434	bp #		gtub23c	bp #		Rab5 RNAi 34096	bp #
1	24		1	24		1			1	19		1	16		1	23
2	22		2	21		2	20		2	22		2	20		2	19
3	28		3	24		3	20		3	26		3	20		3	20
4	22		4	24		4			4	19		4	32		4	18
5	21		5	22		5	18		5	17		5	27		5	18
6	22		6	16		6	23		6	20		6	25		6	22
7	19		7	21		7	21		7	22		7	18		7	20
8	27		8	21		8	22		8	27		8	23		8	21
9	27		9	22		9	20		9	18		9	21		9	21
10	22		10	24					10	25		10			10
11	24								11	24		11			11
12	21								12	25
13	22

## Sheet: Supplemental 4B
	Fluorescence intensity of first ten microns of comb
Figure S4B
gTub37C			Axin			dsh			fz
1	29415.4		1	8529.07		1	32748.8		1	7796.16
2	24410.8		2	11126.8		2	11279		2	7930.79
3	12515.7		3	6212.4		3	10523.1		3	16365.5
4	10108.9		4	29197		4	12131		4	11979.4
5	15867.3		5	14754.1		5	29869.9		5	29969.2
6	7933.67		6	21176.8		6	6180.73		6	29495.8
7	18230.4		7	12928.7		7	8692.04
Average	16926		Average	14846.4		Average	15917.8		Average	17256.2
standard deviation	7763.34		standard deviation	7937.13		standard deviation	10723.2		standard deviation	10163.9

[truncated: 4 more sheets: Supplemental 5B, Supplemental 7B and C, Supplemental 10E F and G, Supplemental 11B D F and G]
