# Supplementary material for: Endosomal Wnt signaling proteins control microtubule nucleation in dendrites
Source: PLoS Biol. 2020 Mar 12;18(3):e3000647. doi: 10.1371/journal.pbio.3000647 (PMC7067398; doi:10.1371/journal.pbio.3000647)
Supplement: S1 Table — (XLSX) [file pbio.3000647.s013.xlsx]

## Sheet: Gtub Paper Fly List
RNAi and Mutant List
Name	Abbreviation	Alternate Names	Chromsome	VDRC/Bloomington #	CG Idenfication	VAL/GD/KK	Viability
Actin-related protein 2	Arp2	Arp14D	3	BL 27705	CG9901	VAL10	viable
Actin-related protein 2/3 complex, subunit 4	Arpc4	Arc-p20	3	BL 41888	CG5972	VAL20	viable
Adenomatous polyposis coli	Apc	apc1, dAPC	3	51469	CG1451	GD	sterile
Adenomatous polyposis coli 2	Apc2	dAPC2, E-APC	3	22289	CG6193	GD	viable
Ankyrin 2 All Isoforms	Ank2 A	SP2523, Dank2	2	107238	CG42734	KK	viable
Ankyrin 2	Ank2f02001	SP2523, Dank2	3	BL 18502	CG42734		viable
Ankyrin 2	Ank2F00518	SP2523, Dank2	3	Exelixis	CG42734		viable
Ankyrin 2 L Isoform	Ank2 B	SP2523, Dank2	2	107369	CG34416	KK	viable
armadillo	arm A	β-catenin	2	107344	CG11579	KK	viable
armadillo	arm B	β-catenin	3	7767	CG11579	GD	viable
arrow	arr		3	31473	CG5912	VAL1	viable
ATP synthase, β subunit	ATPsynβ	ATPsyn-β	3	BL 28056	CG11154	VAL10	viable
ATP synthase, subunit D	ATPsynD	ATPsyn-D	2	104353	CG6030	KK	viable
Axin	Axn A		3	7748	CG7926	GD	viable
Axin	Axn B		2	BL 62434	CG7926	VAL20	viable
Axin 18	Axin 18		3	Ahmed Lab			viable
Axin S044320	Axin S044320		3	Ahmed Lab			viable
centrosomin	cnn		3	BL 35761	CG4832	VAL20	viable
chromosome bows	chb	MAST, CLASP, orbit	2	26051	CG32435	GD	viable
cytoplasmic linker protein 190	Clip-190	CLIP190, D-Clip-190	2	107176	CG5020	KK	viable
dishevelled	dsh		2	101525	CG18361	KK	viable
frizzled	fz A	Fz1, frz	2	105493	CG17697	KK	viable
frizzled	fz B	Fz1, frz	2	43075	CG17697	GD	viable
frizzled 2	fz2 A	Dfz2, fz-2	3	BL 27568	CG9739	VAL10	viable
frizzled 2	fz2 B	Dfz2, fz-2	2	108998	CG9739	KK	viable
frizzled P21	fz P21	Fz1, frz	3	Adler Lab			viable
frizzled F31 first intracellular loop	fz F31	Fz1, frz	3	Adler Lab	CG17697		viable
frizzled 2 Deficiency	Df (3L) fz2	Dfz2, fz-2	3	BL 6765	CG9739		viable
gilgamesh	gish	spider, CK1y,CKIy	3	BL28066	CG6963	VAL10	viable
G protein α o subunit	Gαo A	G-oα47A, Gαo47A	2	110552	CG2204	KK	viable
G protein α o subunit	Gαo B	G-oα47A, Gαo47A	3	19124	CG2204	GD	viable
G protein α o subunit - Constitutively Inactive	Go GDP	G-oα47A, Gαo47A	2	Tomlinson Lab	CG2204		viable
G protein α s subunit	Gαs A	Gsα, G-salpha60A	2	105485	CG2835	KK	viable
G protein α s subunit	Gαs B	Gsα, G-salpha60A	3	24958	CG2835	GD	viable
G protein α s subunit - Constitutively Active	Gs GTP	Gsα, G-salpha60A	3	Tomlinson Lab	CG2835		viable
Gamma-tubulin ring protein 84	Grip84	Dgrip84	3	34730	CG3917	GD	viable
Gamma-tubulin ring protein 91	Grip91	Dgrip91	2	104667	CG10988	KK	viable
Gamma-tubulin ring protein 71	Grip71	Dgrip71	2	100830	CG10346	KK	viable
Gamma-tubulin ring protein 75	Grip75	Dgrip75	2	30131	CG6167	GD	viable
Gamma-tubulin ring protein 128	Grip128	Dgrip128	2	29073	CG9201	GD	viable
Gamma-tubulin ring protein 163	Grip163	Dgrip163	2	108586	CG5688	KK	viable
lava lamp	lva	Lava	2	40382	CG6450	GD	viable
Mitochondrial Rho	Miro	dmiro	2	106683	CG5410	KK	viable
Neuroglian	Nrg	ceb	2	107991	CG1634	KK	viable
Pericentrin-like protein	Plp A	D-PLP, CP309	2	BL 65231	CG33957	Val20	viable
Pericentrin-like protein	Plp B	D-PLP, CP309	2	101645	CG33957	KK	viable
Rab4	Rab4	DRab4	3	24672	CG4921	GD	viable
Rab5	Rab5 A	DRab5	3	34096	CG3664	GD	viable
Rab5	Rab5 B	DRab5	3	30518	CG3664	Val10	viable
Reticulon 2	Rtnl2 = Control 1	Trop	2	33320	CG1279	GD	viable
shaggy	sgg	Zw3,GSK3β	2	101538	CG2621	KK	viable
shaggy	Sgg S9E	Zw3,GSK3β	3	BL 6818	CG2621		viable
shaggy	Sgg S9A	Zw3,GSK3β	2	BL 5255	CG2621		viable
Spastin	spas		2	33110	CG5977	GD	viable
starry night	stan A	Fmi	3	BL26022	CG11895	VAL10	viable
starry night	stan B	Fmi	3	BL35050	CG11895	VAL20	viable
stress-sensitive	sesB A	ANT, jive	3	BL 36661	CG16944	VAL20	viable
stress-sensitive	sesB B	ANT, jive	2	48581	CG16944	GD	viable
Van Gogh	Vang	stbm	3	BL34354	CG8075	VAL20	viable
wntless/eveness interrupted	wntless A	evi, srt	3	5215	CG6210	GD	viable
wntless/eveness interrupted	wntless B	evi, srt	3	5214	CG6210	GD	viable
yellow white	yw = Control		x				viable
γ-Tubulin at 37C	γTub37C = Control 2		3	25271	CG17566	GD	viable
Fly Strains, Tagged Constructs and Antibodies
	Source or Reference	Used in the paper for
UAS-Dcr2, mCD8-RFP; 221-Gal4, Apc2-GFP		RNAi screen for Apc2 localization
UAS-Dcr2, UAS-mCD8-RFP; 221-Gal4, UAS-Axin-GFP		RNAi screen for Axin localization
UAS-Dcr2, UAS-mCD8-RFP; 221-Gal4, UAS-dsh-GFP		RNAi screen for dsh localization
UAS-Dcr2, UAS-mCD8-RFP; 221-Gal4, UAS-gTub-GFP		RNAi screen for ytub localization
UAS-Dcr2, UAS-mCD8-RFP; 221-Gal4, UAS-Rab5-GFP		Localization of Rab5
UAS-Dcr2; 221-Gal4, UAS-EB1-GFP		Polarity and Dynamics Screen
IG1-Gal4, UAS-mCD8-RFP/cyo; FzF31/TM6	FzF31 Jones et. al. 1996	Localization of gTub
UAS-gTub-GFP/cyo; FzP21/TM6	Fz P21 BL 41787	Localiztion of gTub
221-Gal4, UAS-EB1-GFP, UAS-dsh-GFP		Spawning ffrom dsh decorated Rab5
221-Gal4, UAS-Mito-GFP		Mitochondrial tethering control
221-Gal4, UAS-gTub-GFP		Localization during Mito targeting
221-Gal4, UAS-fz-EGFP	fz from Gary Struhl	Localization with Rab5
221-Gal4, UAS-Axin-GFP		Localization with various Rabs
UAS-Mito-RFP	Richard Ordway	Mitochondrial tethering control
UAS-Axin-RFP-ActA	this study	Axin targetted to mitochondria
UAS-dsh-GFP	Axelrod 2001	Localization with various Rabs
dsh-Clover	this study	Endogenous dsh localization and comet spawning
EYFP-Rab5	BL 62543	Endogenous localization and comet spawning
mCherry-Rab5	Lund et. al. 2010	Endogenous localization
UAS-Rab4-mRFP	BL 8505	Localization with dsh and Axin
Rab11-cherry	Jauffred et. al. 2013	Localization with dsh
UAS-ManII-EBFP	BL 65250	Localization with Rab5
UAS-ManII-EGFP	BL 65248	Localization in neurons
UAS-GalT-YFP	Ye et. al. 2007	Localization in neurons
UAS-Rab5-GFP	BL 43336	Localization in neurons
UAS-Rab5-YFP	BL 9775	Localization in neurons
UAS-Rab5-tdTomato	Zhang, Schulze et. al. 2007	Localization with fz, dsh, and Axin. comet spawning
UAS-gTub-RFP	this study	Localization in neurons
UAS-cnn-GFP	Zhang and Megraw 2007	Localization and targetting
UAS-iBlueberry	BL 64187	cell shape marker
elav-Gal4, EB1-RFP		expression in dividing neuroblasts
arm-GFP BL 8555	BL 8555	Endogenous localization
gish-GFP BL 63151	BL 63151	Endogenous localization
gTub-sfGFP	Tovey et. al. 2018	Endogenous localization
UAS-2xEGFP	BL 6658	Cytoplasmic GFP localization
Anti-Axin Antibody	Wang et. al. 2016	Endogenous Axin Localization in Neurons
Anti-Acetylated Tubulin Antibody	Sigma T7451	Overall levels of stable microtubules
rabbit polyclonal anti-GFP antibody	abcam ab-290	western and IP
monoclonal anti-V5 antibody	Invitrogen R960-25)	western
LICOR IRDye 800CW goat anti-mouse	827-08364
IRDye 680RD goat anti-rabbit	926-68171
Plasmids
pAC-Gal4	addgene #24344
pAC-Axin-2xV5-6XHis	Yang et. al. 2016	Ahmed Lab
UAS-Axin-V5	Yang et. al. 2016	Ahmed Lab
pUAST-gTubulin-1xGFP	Nguyen et. al. 2011
pUAST-3xGFP	Rolls et. al. 2007
Reagents
Thermo Scientific Dithiobis/succinimidyl propionate/Lomant’s Reagent cat # 22585
lysis buffer (50 mM Tris-HCl pH 7.4, 150 mM NaCl, 1% NP40, 5% glycerol)
Sigma Protease Inhibitor Cocktail P8340-5ML added to 1% and 200 mM PMFS
Protein A/G PLUS-Agarose (Santa Cruz Biotechnology sc-2003)
precast polyacrylamide gradient gels (4-15% Bio-RadMini-PROTEAN TGX)
PVDF membrane (Bio-Rad Immun-Blot Membrane cat # 162-0177)
Bovine Serum Albumin (Calbiochem BSA, Fraction V cat # 2930)
Tris-Buffered Saline with Tween-20 (50 mM Tris-Cl, pH 7.5, 150 mM NaCl, 0.1% Tween-20)
